# Supplementary material for: Circulating, cell-free DNA as a marker for exercise load in intermittent sports
Source: PLoS One. 2018 Jan 25;13(1):e0191915. doi: 10.1371/journal.pone.0191915 (PMC5784997; doi:10.1371/journal.pone.0191915)
Supplement: S1 File — Dataset contains data of regular training week and incremental exercise testing. (XLSX) [file pone.0191915.s001.xlsx]

## Sheet: dataset_football_1
ID	sampling after game in min	minutes played	game / reserve	decay factor	Sample Order	timepoint	plasma_lactate	blood lactate	blood_lac_log	FC_bloodlac_diagnostics	mean_of_3resting_values_mmol/l	cfDNA_ng/ml	FC_cfDNA_diagnostics	mean_of3_resting_values_ng/ml	cfDNA*decay	plasma_lactate*decay	log(plasma_lac*decay)	log (cfDNA*decay)	FC_lactate	cfDNA/mean_resting	cfDNA*decay/resting_cfDNA	mean_of_log_restingLactate	mean_of_log_restingcfDNA	10(Log lactate*decay-mean_log_lactate)	10(Log_cfDNA*decay-mean_log_cfDNA)
2	24	94	game	1	pre	diagnostics_pre		1	0		1.75333	39.1612		17.2116	39.1612			1.59286		2.27528	2.27528	0.239455	1.14067		2.83259
2	24	94	game	1	post	diagnostics_post		3.7	0.568202	3.7	1.75333	137.803	3.51886	17.2116	137.803			2.13926		8.00638	8.00638	0.239455	1.14067		9.96747
2	24	94	game	1	Mo	Monday	2.02				1.75333	11.8283		17.2116	11.8283	2.02	0.305351	1.07292	1.15209	0.68723	0.68723	0.239455	1.14067	1.16385	0.855562
2	24	94	game	1	We	Wednesday	1.81				1.75333	33.0461		17.2116	33.0461	1.81	0.257679	1.51912	1.03232	1.91999	1.91999	0.239455	1.14067	1.04285	2.39027
2	24	94	game	1	Fr	Friday	1.43				1.75333	6.76042		17.2116	6.76042	1.43	0.155336	0.829973	0.815589	0.392782	0.392782	0.239455	1.14067	0.823912	0.488991
2	24	94	game	1.76973	Sa	Gameday	1.2				1.75333	118.07		17.2116	208.952	2.12368	0.327088	2.32005	1.21122	12.1402	12.1402	0.239455	1.14067	1.22358	15.1138
3	12	94	game	1	pre	diagnostics_pre	1.54	1.5	0.176091		1.65333	14.898		29.5005	14.898	1.54	0.187521	1.17313	0.931452	0.505009	0.505009	0.216886	1.41702	0.93462	0.570301
3	12	94	game	1	post	diagnostics_post		9.6	0.982271	6.4	1.65333	207.934	13.9571	29.5005	207.934			2.31793		7.04848	7.04848	0.216886	1.41702		7.95978
3	12	94	game	1	Mo	Monday	1.67				1.65333	15.5948		29.5005	15.5948	1.67	0.222716	1.19298	1.01008	0.528629	0.528629	0.216886	1.41702	1.01352	0.596975
3	12	94	game	1	We	Wednesday	1.81				1.65333	22.8252		29.5005	22.8252	1.81	0.257679	1.35841	1.09476	0.77372	0.77372	0.216886	1.41702	1.09848	0.873755
3	12	94	game	1	Fr	Friday	1.48				1.65333	50.0816		29.5005	50.0816	1.48	0.170262	1.69968	0.895161	1.69765	1.69765	0.216886	1.41702	0.898206	1.91714
3	12	94	game	1.08496	Sa	Gameday	1.41				1.65333	667.764		29.5005	724.5	1.5298	0.184634	2.86004	0.925282	24.5589	24.5589	0.216886	1.41702	0.928429	27.7341
4	22	94	game	1	pre	diagnostics_pre	4.37	1.2	0.0791812		1.73	31.915		23.4711	31.915	4.37	0.640481	1.50399	2.52601	1.35976	1.35976	0.23134	1.36787	2.56532	1.36813
4	22	94	game	1	post	diagnostics_post		12.4	1.09342	10.3333	1.73	184.473	5.78012	23.4711	184.473			2.26593		7.85957	7.85957	0.23134	1.36787		7.90797
4	22	94	game	1	Mo	Monday	2.02				1.73	20.0306		23.4711	20.0306	2.02	0.305351	1.30169	1.16763	0.853416	0.853416	0.23134	1.36787	1.1858	0.858671
4	22	94	game	1	We	Wednesday	1.84				1.73	26.1231		23.4711	26.1231	1.84	0.264818	1.41702	1.06358	1.11299	1.11299	0.23134	1.36787	1.08013	1.11984
4	22	94	game	1	Fr	Friday	1.33				1.73	24.2596		23.4711	24.2596	1.33	0.123852	1.38488	0.768786	1.03359	1.03359	0.23134	1.36787	0.780749	1.03996
4	22	94	game	1.63114	Sa	Gameday	1.07				1.73	295.205		23.4711	481.521	1.74532	0.241876	2.68262	1.00886	20.5155	20.5155	0.23134	1.36787	1.02455	20.6418
5	20	0	reserve	1	pre	diagnostics_pre	0.5	1	0		1.72667	16.9028		12.3748	16.9028	0.5	-0.30103	1.22796	0.289575	1.3659	1.3659	0.233757	1.05654	0.291886	1.48395
5	20	0	reserve	1	post	diagnostics_post	29.74	9.9	0.995635	9.9	1.72667	164.731	9.74578	12.3748	164.731	29.74	1.47334	2.21677	17.2239	13.3118	13.3118	0.233757	1.05654	17.3614	14.4623
5	20	0	reserve	1	Mo	Monday	1.54				1.72667	19.5993		12.3748	19.5993	1.54	0.187521	1.29224	0.891892	1.58381	1.58381	0.233757	1.05654	0.899008	1.72069
5	20	0	reserve	1	We	Wednesday	2.04				1.72667	9.93796		12.3748	9.93796	2.04	0.30963	0.997297	1.18147	0.803081	0.803081	0.233757	1.05654	1.19089	0.872488
5	20	0	reserve	1	Fr	Friday	1.6				1.72667	7.5871		12.3748	7.5871	1.6	0.20412	0.880076	0.926641	0.61311	0.61311	0.233757	1.05654	0.934035	0.666098
5	20	0	reserve	1	Sa	Gameday	1.04				1.72667	4.41254		12.3748	4.41254	1.04	0.0170333	0.644688	0.602317	0.356575	0.356575	0.233757	1.05654	0.607123	0.387392
6				1	pre	diagnostics_pre	2.36	0.8	-0.09691		7.18	26.6979		24.0493	26.6979	2.36	0.372912	1.42648	0.328691	1.11014	1.11014	0.856124	1.3811	0.328691	1.11014
6				1	post	diagnostics_post		8	0.90309	10	7.18	111.816	4.18821	24.0493	111.816			2.04851		4.64948	4.64948	0.856124	1.3811		4.64948
6				1	Mo	Monday	7.18				7.18	24.0493		24.0493	24.0493	7.18	0.856124	1.3811	1	1	1	0.856124	1.3811	1	1
6				1	We	Wednesday					7.18			24.0493								0.856124	1.3811
6				1	Fr	Friday					7.18			24.0493								0.856124	1.3811
6				1	Sa	Gameday					7.18			24.0493								0.856124	1.3811
7	14	0	reserve	1	pre	diagnostics_pre	4.7	1.7	0.230449		1.58667	9.74516		11.3073	9.74516	4.7	0.672098	0.988789	2.96218	0.86185	0.86185	0.188974	1.02188	3.04175	0.926645
7	14	0	reserve	1	post	diagnostics_post	16.19	9.6	0.982271	5.64706	1.58667	69.419	7.12343	11.3073	69.419	16.19	1.20925	1.84148	10.2038	6.13933	6.13933	0.188974	1.02188	10.4779	6.60089
7	14	0	reserve	1	Mo	Monday	2.11				1.58667	5.9586		11.3073	5.9586	2.11	0.324282	0.775144	1.32983	0.526971	0.526971	0.188974	1.02188	1.36555	0.566589
7	14	0	reserve	1	We	Wednesday	1.41				1.58667	14.5139		11.3073	14.5139	1.41	0.149219	1.16178	0.888655	1.28359	1.28359	0.188974	1.02188	0.912525	1.3801
7	14	0	reserve	1	Fr	Friday	1.24				1.58667	13.4493		11.3073	13.4493	1.24	0.0934217	1.1287	0.781513	1.18944	1.18944	0.188974	1.02188	0.802504	1.27886
7	14	0	reserve	1	Sa	Gameday	1.28				1.58667	11.8799		11.3073	11.8799	1.28	0.10721	1.07481	0.806723	1.05065	1.05065	0.188974	1.02188	0.828391	1.12964
8	18	86	game	1	pre	diagnostics_pre	4.32	0.6	-0.221849		1.705	25.1741		11.216	25.1741	4.32	0.635484	1.40095	2.53372	2.24449	2.24449	0.219745	1.04866	2.60458	2.25058
8	18	86	game	1	post	diagnostics_post	35.68	10.9	1.03743	18.1667	1.705	208.841	8.29588	11.216	208.841	35.68	1.55242	2.31982	20.9267	18.62	18.62	0.219745	1.04866	21.5119	18.6705
8	18	86	game	1	Mo	Monday	2.1				1.705	12.3546		11.216	12.3546	2.1	0.322219	1.09183	1.23167	1.10152	1.10152	0.219745	1.04866	1.26612	1.10451
8	18	86	game	1	We	Wednesday	1.31				1.705	10.9131		11.216	10.9131	1.31	0.117271	1.03795	0.768328	0.972994	0.972994	0.219745	1.04866	0.789816	0.975632
8	18	86	game	1	Fr	Friday					1.705	10.3802		11.216	10.3802			1.0162		0.925481	0.925481	0.219745	1.04866		0.927991
8	18	86	game	1.38567	Sa	Gameday	2.46				1.705	187.305		11.216	259.544	3.40876	0.532596	2.41421	1.99927	23.1406	23.1406	0.219745	1.04866	2.05519	23.2033
9	40	75	game	1	pre	diagnostics_pre	1.61	0.8	-0.09691		1.67	17.7705		50.7269	17.7705	1.61	0.206826	1.2497	0.964072	0.350318	0.350318	0.206769	1.61176	1.00013	0.434448
9	40	75	game	1	post	diagnostics_post	4.88	13.5	1.13033	16.875	1.67	213.437	12.0107	50.7269	213.437	4.88	0.68842	2.32927	2.92216	4.20756	4.20756	0.206769	1.61176	3.03145	5.21803
9	40	75	game	1	Mo	Monday	1.84				1.67	16.8294		50.7269	16.8294	1.84	0.264818	1.22607	1.1018	0.331764	0.331764	0.206769	1.61176	1.14301	0.411438
9	40	75	game	1	We	Wednesday	1.09				1.67	90.3365		50.7269	90.3365	1.09	0.0374265	1.95586	0.652695	1.78084	1.78084	0.206769	1.61176	0.677107	2.20852
9	40	75	game	1	Fr	Friday	2.08				1.67	45.015		50.7269	45.015	2.08	0.318063	1.65336	1.24551	0.887398	0.887398	0.206769	1.61176	1.29209	1.10051
9	40	75	game	3.39805	Sa	Gameday	1.44				1.67	68.8172		50.7269	233.844	4.89319	0.689592	2.36893	2.93005	4.60986	4.60986	0.206769	1.61176	3.03964	5.71694
10	27	19		1	pre	diagnostics_pre	3.03	0.6	-0.221849		1.32	15.1928		27.7892	15.1928	3.03	0.481443	1.18164	2.29545	0.546714	0.546714	0.117564	1.44349	2.31142	0.547196
10	27	19		1	post	diagnostics_post	11.39	10.6	1.02531	17.6667	1.32	217.659	14.3265	27.7892	217.659	11.39	1.05652	2.33778	8.62879	7.83251	7.83251	0.117564	1.44349	8.68881	7.83941
10	27	19		1	Mo	Monday	1.39				1.32	26.8144		27.7892	26.8144	1.39	0.143015	1.42837	1.05303	0.964921	0.964921	0.117564	1.44349	1.06035	0.965772
10	27	19		1	We	Wednesday	1.46				1.32	29.4454		27.7892	29.4454	1.46	0.164353	1.46902	1.10606	1.0596	1.0596	0.117564	1.44349	1.11375	1.06053
10	27	19		1	Fr	Friday	1.11				1.32	27.1078		27.7892	27.1078	1.11	0.045323	1.43309	0.840909	0.97548	0.97548	0.117564	1.44349	0.846758	0.976341
10	27	19		2	Sa	Gameday	12.54				1.32	99.4164		27.7892	198.833	25.08	1.39933	2.29849	19	7.15503	7.15503	0.117564	1.44349	19.1322	7.16134
11	13	5		1	pre	diagnostics_pre	4	0.9	-0.0457575		2.26	20.6504		23.9947	20.6504	4	0.60206	1.31493	1.76991	0.860624	0.860624	0.348483	1.35054	1.79299	0.921282
11	13	5		1	post	diagnostics_post	13.8	10.8	1.03342	12	2.26	160.484	7.77145	23.9947	160.484	13.8	1.13988	2.20543	6.10619	6.6883	6.6883	0.348483	1.35054	6.18581	7.1597
11	13	5		1	Mo	Monday	2.55				2.26	14.898		23.9947	14.898	2.55	0.40654	1.17313	1.12832	0.620889	0.620889	0.348483	1.35054	1.14303	0.66465
11	13	5		1	We	Wednesday	2.46				2.26	36.2096		23.9947	36.2096	2.46	0.390935	1.55882	1.0885	1.50907	1.50907	0.348483	1.35054	1.10269	1.61543
11	13	5		1	Fr	Friday	1.77				2.26	20.8764		23.9947	20.8764	1.77	0.247973	1.31966	0.783186	0.870042	0.870042	0.348483	1.35054	0.793397	0.931363
11	13	5		1.13012	Sa	Gameday	4.21				2.26	60.7873		23.9947	68.6967	4.75779	0.677405	1.83694	2.10522	2.863	2.863	0.348483	1.35054	2.13266	3.06478
12	12	94	game	1	pre	diagnostics_pre	0.5	0.7	-0.154902		1.99	24.8474		25.0114	24.8474	0.5	-0.30103	1.39528	0.251256	0.993445	0.993445	0.28824	1.38677	0.257472	1.01978
12	12	94	game	1	post	diagnostics_post	4.45	7.7	0.886491	11	1.99	79.449	3.19747	25.0114	79.449	4.45	0.64836	1.90009	2.23618	3.17651	3.17651	0.28824	1.38677	2.2915	3.26073
12	12	94	game	1	Mo	Monday	1.42				1.99	29.7676		25.0114	29.7676	1.42	0.152288	1.47374	0.713568	1.19016	1.19016	0.28824	1.38677	0.731221	1.22172
12	12	94	game	1	We	Wednesday	2.14				1.99	27.7647		25.0114	27.7647	2.14	0.330414	1.44349	1.07538	1.11008	1.11008	0.28824	1.38677	1.10198	1.13951
12	12	94	game	1	Fr	Friday	2.41				1.99	17.5018		25.0114	17.5018	2.41	0.382017	1.24308	1.21106	0.699754	0.699754	0.28824	1.38677	1.24102	0.718306
12	12	94	game	1.08496	Sa	Gameday	1.11				1.99	120.931		25.0114	131.206	1.20431	0.0807383	2.11795	0.605181	5.24584	5.24584	0.28824	1.38677	0.620153	5.38492
13				1	pre	diagnostics_pre	4.45	0.7	-0.154902		1.23	16.1475		11.4162	16.1475	4.45	0.64836	1.20811	3.61789	1.41444	1.41444	0.0791812	1.01857	3.70833	1.54717
13				1	post	diagnostics_post	12.79	11.8	1.07188	16.8571	1.23	45.1131	2.79381	11.4162	45.1131	12.79	1.10687	1.6543	10.3984	3.95168	3.95168	0.0791812	1.01857	10.6583	4.3225
13				1	Mo	Monday	1.5				1.23	6.78991		11.4162	6.78991	1.5	0.176091	0.831864	1.21951	0.594763	0.594763	0.0791812	1.01857	1.25	0.650574
13				1	We	Wednesday					1.23			11.4162								0.0791812	1.01857
13				1	Fr	Friday	0.96				1.23	16.0424		11.4162	16.0424	0.96	-0.0177288	1.20527	0.780488	1.40524	1.40524	0.0791812	1.01857	0.8	1.5371
13				1	Sa	Gameday					1.23			11.4162								0.0791812	1.01857
14	111	8		1	pre	diagnostics_pre	2.99	1.8	0.255273		2.13333	33.7733		25.8265	33.7733	2.99	0.475671	1.52857	1.40156	1.3077	1.3077	0.304847	1.38457	1.48192	1.39317
14	111	8		1	post	diagnostics_post	19.75	7.6	0.880814	4.22222	2.13333	220.521	6.52944	25.8265	220.521	19.75	1.29557	2.34345	9.25781	8.53853	8.53853	0.304847	1.38457	9.78858	9.09664
14	111	8		1	Mo	Monday	3.1				2.13333	14.7047		25.8265	14.7047	3.1	0.491362	1.16746	1.45312	0.569365	0.569365	0.304847	1.38457	1.53644	0.606581
14	111	8		1	We	Wednesday	1.92				2.13333	35.43		25.8265	35.43	1.92	0.283301	1.54937	0.9	1.37184	1.37184	0.304847	1.38457	0.951599	1.46151
14	111	8		1	Fr	Friday	1.38				2.13333	27.3449		25.8265	27.3449	1.38	0.139879	1.43688	0.646875	1.05879	1.05879	0.304847	1.38457	0.683962	1.128
14	111	8			Sa	Gameday	0.94				2.13333	30.8226		25.8265								0.304847	1.38457
16	36	94	game	1	pre	diagnostics_pre		1.3	0.113943		1.37667	15.7312		24.0348	15.7312			1.19676		0.654519	0.654519	0.130036	1.11783		1.19932
16	36	94	game	1	post	diagnostics_post		12.6	1.10037	9.69231	1.37667	59.9986	3.81398	24.0348	59.9986			1.77814		2.49633	2.49633	0.130036	1.11783		4.57419
16	36	94	game	1	Mo	Monday	1.43				1.37667	44.9171		24.0348	44.9171	1.43	0.155336	1.65241	1.03874	1.86884	1.86884	0.130036	1.11783	1.05999	3.4244
16	36	94	game	1	We	Wednesday	1.4				1.37667	10.0249		24.0348	10.0249	1.4	0.146128	1.00108	1.01695	0.417099	0.417099	0.130036	1.11783	1.03775	0.764278
16	36	94	game	1	Fr	Friday	1.3				1.37667	17.1623		24.0348	17.1623	1.3	0.113943	1.23458	0.94431	0.714061	0.714061	0.130036	1.11783	0.963624	1.30842
16	36	94	game	2.88668	Sa	Gameday	2.35				1.37667	183.272		24.0348	529.048	6.7837	0.831467	2.72349	4.92763	22.0118	22.0118	0.130036	1.11783	5.02841	40.3337
17	17	94	game	1	pre	diagnostics_pre		1.1	0.0413927		1.55	13.5079		25.4416	13.5079			1.13059		0.530939	0.530939	0.184607	1.38772		0.553184
17	17	94	game	1	post	diagnostics_post		9.7	0.986772	8.81818	1.55	142.067	10.5173	25.4416	142.067			2.15249		5.58404	5.58404	0.184607	1.38772		5.81799
17	17	94	game	1	Mo	Monday	1.8				1.55	16.0424		25.4416	16.0424	1.8	0.255273	1.20527	1.16129	0.630559	0.630559	0.184607	1.38772	1.1767	0.656978
17	17	94	game	1	We	Wednesday	1.63				1.55	31.0922		25.4416	31.0922	1.63	0.212188	1.49265	1.05161	1.2221	1.2221	0.184607	1.38772	1.06557	1.2733
17	17	94	game	1	Fr	Friday	1.22				1.55	29.1901		25.4416	29.1901	1.22	0.0863598	1.46524	0.787097	1.14734	1.14734	0.184607	1.38772	0.797541	1.19541
17	17	94	game	1.33031	Sa	Gameday	2.18				1.55	409.188		25.4416	544.348	2.90008	0.46241	2.73588	1.87102	21.396	21.396	0.184607	1.38772	1.89585	22.2924
18				1	pre	diagnostics_pre	6.38	0.8	-0.09691		2.9	21.1048		12.2599	21.1048	6.38	0.804821	1.32438	2.2	1.72145	1.72145	0.436066	1.08663	2.33751	1.72882
18				1	post	diagnostics_post	26.61	7.3	0.863323	9.125	2.9	175.083	8.29587	12.2599	175.083	26.61	1.42504	2.24324	9.17586	14.281	14.281	0.436066	1.08663	9.74941	14.3421
18				1	Mo	Monday	3.88				2.9	11.129		12.2599	11.129	3.88	0.588832	1.04645	1.33793	0.907753	0.907753	0.436066	1.08663	1.42156	0.91164
18				1	We	Wednesday	1.92				2.9	13.3908		12.2599	13.3908	1.92	0.283301	1.12681	0.662069	1.09225	1.09225	0.436066	1.08663	0.703452	1.09692
18				1	Fr	Friday					2.9			12.2599								0.436066	1.08663
18				1	Sa	Gameday					2.9			12.2599								0.436066	1.08663
19	30	94	game	1	pre	diagnostics_pre		1.4	0.146128		1.44	24.2596		16.2875	24.2596			1.38488		1.48946	1.48946	0.135225	1.21031		1.49476
19	30	94	game	1	post	diagnostics_post	33.04	7.5	0.875061	5.35714	1.44	69.8738	2.88026	16.2875	69.8738	33.04	1.51904	1.84431	22.9444	4.29002	4.29002	0.135225	1.21031	24.2	4.30529
19	30	94	game	1	Mo	Monday	1.16				1.44	14.3881		16.2875	14.3881	1.16	0.064458	1.158	0.805556	0.883383	0.883383	0.135225	1.21031	0.849636	0.886526
19	30	94	game	1	We	Wednesday	1.03				1.44	17.2747		16.2875	17.2747	1.03	0.0128372	1.23741	0.715278	1.06061	1.06061	0.135225	1.21031	0.754418	1.06439
19	30	94	game	1	Fr	Friday	2.13				1.44	17.1997		16.2875	17.1997	2.13	0.32838	1.23552	1.47917	1.05601	1.05601	0.135225	1.21031	1.56011	1.05976
19	30	94	game	2.26023	Sa	Gameday	1.7				1.44	300.391		16.2875	678.952	3.84239	0.584602	2.83184	2.66833	41.6855	41.6855	0.135225	1.21031	2.81434	41.8338
20	19	89	game	1	pre	diagnostics_pre	3.94	0.7	-0.154902		1.69	12.5443		7.62966	12.5443	3.94	0.595496	1.09845	2.33136	1.64415	1.64415	0.227155	0.872828	2.33529	1.6812
20	19	89	game	1	post	diagnostics_post	8.45	8.8	0.944483	12.5714	1.69	130.504	10.4034	7.62966	130.504	8.45	0.926857	2.11562	5	17.1048	17.1048	0.227155	0.872828	5.00843	17.4902
20	19	89	game	1	Mo	Monday	1.61				1.69	5.5456		7.62966	5.5456	1.61	0.206826	0.743948	0.952663	0.726847	0.726847	0.227155	0.872828	0.954269	0.743224
20	19	89	game	1	We	Wednesday	1.83				1.69	9.20896		7.62966	9.20896	1.83	0.262451	0.964211	1.08284	1.20699	1.20699	0.227155	0.872828	1.08467	1.23419
20	19	89	game	1	Fr	Friday	1.63				1.69	8.13442		7.62966	8.13442	1.63	0.212188	0.910327	0.964497	1.06616	1.06616	0.227155	0.872828	0.966124	1.09018
20	19	89	game	1.44334	Sa	Gameday	3.33				1.69	119.622		7.62966	172.655	4.80632	0.681813	2.23718	2.84398	22.6295	22.6295	0.227155	0.872828	2.84878	23.1394
21	10	0	reserve	1	pre	diagnostics_pre		1.6	0.20412		1.71	21.8053		37.4076	21.8053			1.33856		0.582911	0.582911	0.229094	1.55662		0.605262
21	10	0	reserve	1	post	diagnostics_post	18.71	9.9	0.995635	6.1875	1.71	157.028	7.20138	37.4076	157.028	18.71	1.27207	2.19598	10.9415	4.19777	4.19777	0.229094	1.55662	11.0403	4.35872
21	10	0	reserve	1	Mo	Monday	1.67				1.71	26.18		37.4076	26.18	1.67	0.222716	1.41797	0.976608	0.699859	0.699859	0.229094	1.55662	0.985424	0.726694
21	10	0	reserve	1	We	Wednesday	1.45				1.71	51.0724		37.4076	51.0724	1.45	0.161368	1.70819	0.847953	1.3653	1.3653	0.229094	1.55662	0.855607	1.41765
21	10	0	reserve	1	Fr	Friday	2.01				1.71	34.9702		37.4076	34.9702	2.01	0.303196	1.5437	1.17544	0.934845	0.934845	0.229094	1.55662	1.18605	0.97069
21	10	0	reserve	1	Sa	Gameday	1.3				1.71	63.6304		37.4076	63.6304	1.3	0.113943	1.80366	0.760234	1.701	1.701	0.229094	1.55662	0.767096	1.76623
22	15	0	reserve	1	pre	diagnostics_pre		1.1	0.0413927		2	26.582		15.5538	26.582			1.42459		1.70903	1.70903	0.254257	1.18983		1.71695
22	15	0	reserve	1	post	diagnostics_post		6.2	0.792392	5.63636	2	56.451	2.12366	15.5538	56.451			1.75167		3.6294	3.6294	0.254257	1.18983		3.64621
22	15	0	reserve	1	Mo	Monday	0.89				2	17.4638		15.5538	17.4638	0.89	-0.05061	1.24214	0.445	1.1228	1.1228	0.254257	1.18983	0.495602	1.128
22	15	0	reserve	1	We	Wednesday	2.7				2	15.3925		15.5538	15.3925	2.7	0.431364	1.18731	1.35	0.989628	0.989628	0.254257	1.18983	1.50351	0.994212
22	15	0	reserve	1	Fr	Friday	2.41				2	13.8052		15.5538	13.8052	2.41	0.382017	1.14004	1.205	0.887576	0.887576	0.254257	1.18983	1.34202	0.891687
22	15	0	reserve	1	Sa	Gameday	1.56				2	32.4756		15.5538	32.4756	1.56	0.193125	1.51156	0.78	2.08795	2.08795	0.254257	1.18983	0.868696	2.09762
23				1	pre	diagnostics_pre		1.8	0.255273		4.39	75.7341		15.3833	75.7341			1.87929		4.92314	4.92314	0.459957	1.1788		5.01754
23				1	post	diagnostics_post	18.71	7.3	0.863323	4.05556	4.39	178.936	2.36269	15.3833	178.936	18.71	1.27207	2.2527	4.26196	11.6318	11.6318	0.459957	1.1788	6.48809	11.8549
23				1	Mo	Monday	7.7				4.39	11.6749		15.3833	11.6749	7.7	0.886491	1.06725	1.75399	0.758931	0.758931	0.459957	1.1788	2.67014	0.773483
23				1	We	Wednesday	1.08				4.39	15.6288		15.3833	15.6288	1.08	0.0334238	1.19393	0.246014	1.01596	1.01596	0.459957	1.1788	0.374513	1.03544
23				1	Fr	Friday					4.39	18.8462		15.3833	18.8462			1.27522		1.22511	1.22511	0.459957	1.1788		1.2486
23				1	Sa	Gameday					4.39			15.3833								0.459957	1.1788
24				1	pre	diagnostics_pre	0.5	1.2	0.0791812		1.62	30.4227		9.16604	30.4227	0.5	-0.30103	1.4832	0.308642	3.31906	3.31906	0.195966	0.933645	0.318422	3.54448
24				1	post	diagnostics_post	22.8	13.7	1.13672	11.4167	1.62	71.4114	2.34731	9.16604	71.4114	22.8	1.35793	1.85377	14.0741	7.79086	7.79086	0.195966	0.933645	14.5201	8.31999
24				1	Mo	Monday	1.48				1.62	9.43212		9.16604	9.43212	1.48	0.170262	0.974609	0.91358	1.02903	1.02903	0.195966	0.933645	0.94253	1.09892
24				1	We	Wednesday	1.2				1.62	5.2177		9.16604	5.2177	1.2	0.0791812	0.717479	0.740741	0.569242	0.569242	0.195966	0.933645	0.764214	0.607903
24				1	Fr	Friday	2.18				1.62	12.8483		9.16604	12.8483	2.18	0.338456	1.10885	1.34568	1.40173	1.40173	0.195966	0.933645	1.38832	1.49693
24				1	Sa	Gameday					1.62			9.16604								0.195966	0.933645
25				1	pre	diagnostics_pre		0.8	-0.09691		1.62			6.56722								0.184356	0.800038
25				1	post	diagnostics_post	39.9	12.6	1.10037	15.75	1.62			6.56722		39.9	1.60097		24.6296			0.184356	0.800038	26.0986
25				1	Mo	Monday	1.47				1.62	7.42374		6.56722	7.42374	1.47	0.167317	0.870623	0.907407	1.13042	1.13042	0.184356	0.800038	0.961528	1.17648
25				1	We	Wednesday	1.03				1.62	8.09909		6.56722	8.09909	1.03	0.0128372	0.908436	0.635802	1.23326	1.23326	0.184356	0.800038	0.673724	1.28351
25				1	Fr	Friday	2.36				1.62	4.17883		6.56722	4.17883	2.36	0.372912	0.621055	1.45679	0.636317	0.636317	0.184356	0.800038	1.54368	0.662243
25				1	Sa	Gameday					1.62			6.56722								0.184356	0.800038
