# Supplementary material for: Circulating, cell-free DNA as a marker for exercise load in intermittent sports
Source: PLoS One. 2018 Jan 25;13(1):e0191915. doi: 10.1371/journal.pone.0191915 (PMC5784997; doi:10.1371/journal.pone.0191915)
Supplement: S2 File — Dataset contains data of the football game. (XLSX) [file pone.0191915.s002.xlsx]

## Sheet: dataset_football_2
Time of sampling after game	minutes played	played or bench	decay factor	lactate mmol	cfDNA ng/ml	FC lactate	FC cfDNA	ID_Saison_15_16	distance_covered	Sprints	intense runs	10(Log lactate*decay-mean_log_lactate)	10(Log_cfDNA*decay-mean_log_cfDNA)	FC_cfDNAwithout_decay	FC_lactatewithout_decay
30	94	played	2.26023	3.84239	678.952	2.66833	41.6855	19	11.12	22	63	2.81434	41.8338	18.5086	1.24516
12	94	played	1.08496	1.5298	724.5	0.925282	24.5589	3	10.71	27	70	0.928429	27.7341	25.5622	0.855724
18	86	played	1.38567	3.40876	259.544	1.99927	23.1406	8	11	16	62	2.05519	23.2033	16.7452	1.48317
19	89	played	1.44334	4.80632	172.655	2.84398	22.6295	20	10.76	28	66	2.84878	23.1394	16.0318	1.97374
36	94	played	2.88668	6.7837	529.048	4.92763		16	11.55	9	51	5.02841	40.3337	13.9723	1.74194
17	94	played	1.33031	2.90008	544.348	1.87102	21.396	17	10.57	27	62	1.89585	22.2924	16.7573	1.42511
22	94	played	1.63114	1.74532	481.521	1.00886	20.5155	4	9.85	10	31	1.02455	20.6418	12.6548	0.628121
24	94	played	1.76973	2.12368	208.952	1.21122	12.1402	2	10.14	11	40	1.22358	15.1138	8.54017	0.691394
12	94	played	1.08496	1.20431	131.206	0.605181	5.24584	12	10.42	24	64	0.620153	5.38492	4.96323	0.571588
40	75	played	3.39805	4.89319	233.844	2.93005	4.60986	9	8.4	12	40	3.03964	5.71694	1.68242	0.894527
15	0	bench	1	1.56	32.4756	0.78	2.08795					0.868696	2.09762	2.09762	0.868696
10	0	bench	1	1.3	63.6304	0.760234	1.701					0.767096	1.76623	1.76623	0.767096
14	0	bench	1	1.28	11.8799	0.806723	1.05065					0.828391	1.12964	1.12964	0.828391
20	0	bench	1	1.04	4.41254	0.602317	0.356575					0.607123	0.387392	0.387392	0.607123
