# Supplementary material for: Circulating, cell-free DNA as a marker for exercise load in intermittent sports
Source: PLoS One. 2018 Jan 25;13(1):e0191915. doi: 10.1371/journal.pone.0191915 (PMC5784997; doi:10.1371/journal.pone.0191915)
Supplement: S3 File — Dataset contains data of the sprint study. (XLSX) [file pone.0191915.s003.xlsx]

## Sheet: Sprint_data_1
Sample	cfDNA_kap	Standdev_kap	comments	Log cfDNA_kap	break_kap	pause type	time point_kap	B-t_kap	time_point_number	cfDNA_venous	Standdev_venous	CV_venös	group	timepoint_venous	participant	Log cfDNA_venous	break	time point_venous	B-t_venous	lactate	log lactate	t_at10m	t_at20m	t_at30m	t_at35m	t_at40m	v_0 m	v_10 m	v_20 m	v_30 m	v_35 m	v_40 m	v_45 m	v_48m	Sex	age	weight	height	BMI
a1 - R	3.33564	0.185423		0.523179	baseline	long	baseline	baseline	0				a		a1					0.82	-0.0861861														m	27	69	1.71	23.6
a1 - 0	16.1692	2.48766		1.20869	long	long	pre	long pre	1	22.1572	4.26019	0.192271	a	1	a1	1.34552	long	pre	long pre	1.3	0.113943														m	27	69	1.71	23.6
a1 - 1.1	6.96442	0.89435		0.842885	long	long	spr1	long spr1	1.1				a		a1					2.13	0.32838	1.879	3.126	4.29	4.861	4.451	0	7.357	8.386	8.776	8.632	8.005	6.787	5.788	m	27	69	1.71	23.6
a1 - 1.2	7.47901	0.382609		0.873844	long	long	spr2	long spr2	1.2				a		a1					4.74	0.675778	1.811	3.024	4.172	4.742	5.327	0	7.54	8.523	8.835	8.687	8.136	6.858		m	27	69	1.71	23.6
a1 - 1.3	10.0863	2.31939		1.00373	long	long	spr3	long spr3	1.3				a		a1					6.38	0.804821	1.899	3.138	4.3	4.872	5.476	0	7.394	8.429	8.738	8.562	7.833	6.462		m	27	69	1.71	23.6
a1 - 1.4	7.4578	0.631096		0.87261	long	long	spr4	long spr4	1.4				a		a1					7.26	0.860937	1.897	3.139	4.297	4.871	5.477	0	7.41	8.409	8.721	8.535	7.83	6.372		m	27	69	1.71	23.6
a1 - 1.5	13.9411	0.803443		1.1443	long	long	spr5	long spr5	1.5				a		a1					7.75	0.889302	1.827	3.071	4.224	4.806	5.402	0	7.4	8.44	8.703	8.495	7.925	6.472		m	27	69	1.71	23.6
a1 - 1.5	13.9411	0.803443		1.1443	long	long	post	long post	2	28.9494	2.58572	0.0893188	a	2	a1	1.46164	long	post	long post	7.75	0.889302														m	27	69	1.71	23.6
a1 - +3 (1)	7.3294	0.21021		0.865069	long	long	post1	long post1	2.1				a		a1					8.51	0.92993														m	27	69	1.71	23.6
a1 - +15 (1)	4.06549	0.198874		0.609113	long	long	post2	long post2	2.2				a		a1					6.3	0.799341														m	27	69	1.71	23.6
a1 - +75 (1)	5.67882	0.792759		0.754258	long	long	post3	long post3	2.3				a		a1					2.48	0.394452														m	27	69	1.71	23.6
a1 - +75 (1)	5.67882	0.792759		0.754258	short	short	pre	short pre	3	24.688	2.00388	0.0811683	a	3	a1	1.39249	short	pre	short pre	2.48	0.394452														m	27	69	1.71	23.6
a1 - 2.1			lost		short	short	spr1	short spr1	3.1				a		a1					2.31	0.363612	1.896	3.144	4.301	4.873	5.465	0	7.419	8.388	8795	8.668	7.937			m	27	69	1.71	23.6
a1 - 2.2	6.26104	0.680765		0.796646	short	short	spr2	short spr2	3.2				a		a1					3.93	0.594393	1.761	3.004	4.175	4.761	5.368	0	7.446	8.401	8.549	8.483	7.804	6.644		m	27	69	1.71	23.6
a1 - 2.3	12.8182	1.4026		1.10783	short	short	spr3	short spr3	3.3				a		a1					6.05	0.781755	1.765	3.038	4.225	4.826	5.446	0	7.353	8.264	8.376	8.275	7.673	6.262		m	27	69	1.71	23.6
a1 - 2.4			lost		short	short	spr4	short spr4	3.4				a		a1					7.77	0.890421	1.776	3.042	4.258	4.881	5.531	0	7.337	8.218	8.083	7.889	7.309	5.924		m	27	69	1.71	23.6
a1 - 2.5	21.3868	1.78642		1.33015	short	short	spr5	short spr5	3.5				a		a1					8.52	0.93044	1.855	3.143	4.381	5.014	5.67	0	7.051	8.033	7.968	7.809	7.317	6.16		m	27	69	1.71	23.6
a1 - 2.5	21.3868	1.78642		1.33015	short	short	post	short post	4	83.1983	2.89844	0.0348377	a	4	a1	1.92011	short	post	short post	8.52	0.93044														m	27	69	1.71	23.6
a1 - +3 (2)	19.576	1.93904		1.29172	short	short	post1	short post1	4.1				a		a1					9.68	0.985875														m	27	69	1.71	23.6
a1 - +15 (2)	26.8577	1.8537		1.42907	short	short	post2	short post2	4.2				a		a1					9.76	0.98945														m	27	69	1.71	23.6
a1 - +75 (2)	5.90375	0.621837		0.771128	short	short	post3	short post3	4.3				a		a1					2.8	0.447158														m	27	69	1.71	23.6
a2 - R	2.80728	0.110241		0.448286	baseline	long	baseline	baseline	0				a		a2					1.32	0.120574														m	25	88	1.8	27.2
a2- 0	3.29288	0.417453		0.517576	long	long	pre	long pre	1	43.0606	6.53275	0.151711	a	1	a2	1.63408	long	pre	long pre	4.94	0.693727														m	25	88	1.8	27.2
a2 - 1.1	9.09759	1.52364		0.958927	long	long	spr1	long spr1	1.1				a		a2					4.89	0.689309	1.85	3.175	4.415	5.03	5.66	0	7.002	7.942	8.103	8.082	7.59	6.448	5.49	m	25	88	1.8	27.2
a2 - 1.2	53.7421	2.74932		1.73031	long	long	spr2	long spr2	1.2				a		a2					6.24	0.795185	1.895	3.262	4.557	5.195	5.863	0	6.923	7.561	7.826	7.739	6.97	5.606	4.083	m	25	88	1.8	27.2
a2 - 1.3			lost		long	long	spr3	long spr3	1.3				a		a2					7.16	0.854913	1.842	3.151	4.373	4.975	5.604	0	7.112	8	8.301	8.173	7.476	5.925	4.398	m	25	88	1.8	27.2
a2 - 1.4	15.3075	0.841709		1.1849	long	long	spr4	long spr4	1.4				a		a2					8.16	0.91169	1.881	3.218	4.47	5.099	5.733	0	6.996	7.777	8.017	7.913	7.591	6.362	5.37	m	25	88	1.8	27.2
a2 - 1.5	23.7315	1.83229		1.37532	long	long	spr5	long spr5	1.5				a		a2					8.57	0.932981	1.891	3.226	4.473	5.092	5.742	0	6.984	7.859	8.103	7.887	7.3	6.171	5.24	m	25	88	1.8	27.2
a2 - 1.5	23.7315	1.83229		1.37532	long	long	post	long post	2	50.0514	3.39845	0.0678992	a	2	a2	1.69942	long	post	long post	8.57	0.932981														m	25	88	1.8	27.2
a2 - +3 (1)	6.75644	0.463611		0.829718	long	long	post1	long post1	2.1				a		a2					9.02	0.955207														m	25	88	1.8	27.2
a2 - +15 (1)	17.21	0.729858		1.23578	long	long	post2	long post2	2.2				a		a2					5.26	0.720986														m	25	88	1.8	27.2
a2 - +75 (1)	15.8207	1.00004		1.19923	long	long	post3	long post3	2.3				a		a2					1.5	0.176091														m	25	88	1.8	27.2
a2 - +75 (1)	15.8207	1.00004		1.19923	short	short	pre	short pre	3	13.7855	0.65967	0.0478525	a	3	a2	1.13942	short	pre	short pre	1.5	0.176091														m	25	88	1.8	27.2
a2 - 2.1	19.585	2.60187		1.29192	short	short	spr1	short spr1	3.1				a		a2					3.2	0.50515	1.903	3.321	4.632	5.268	5.929	0	6.684	7.388	7.813	7.78	7.055	5.191	3.278	m	25	88	1.8	27.2
a2 - 2.2			lost		short	short	spr2	short spr2	3.2				a		a2					4.78	0.679428	1.932	3.34	4.639	5.291	6.002	0	6.622	7.538	7.732	7.419	6.548	4.944		m	25	88	1.8	27.2
a2 - 2.3	4.25707	0.832755		0.62911	short	short	spr3	short spr3	3.3				a		a2					6.24	0.795185	1.879	3.288	4.613	5.259	5.956	0	6.771	7.393	7.701	7.58	6.606	4.871		m	25	88	1.8	27.2
a2 - 2.4	9.22959	0.125092		0.965183	short	short	spr4	short spr4	3.4				a		a2					7.39	0.868644	1.94	3.324	4.628	5.288	5.977	0	6.762	7.559	7.655	7.474	6.749			m	25	88	1.8	27.2
a2 - 2.5			did not run		short	short	spr5	short spr5	3.5				a		a2																				m	25	88	1.8	27.2
a2 - 2.4	9.22959	0.125092	value after 4.	0.965183	short	short	post	short post	4	60.8537	3.51598	0.0577777	a	4	a2	1.78429	short	post	short post																m	25	88	1.8	27.2
a2 - +3 (2)	20.3378	2.27988		1.3083	short	short	post1	short post1	4.1				a		a2					8.71	0.940018														m	25	88	1.8	27.2
a2 - +15 (2)	12.5462	0.264767		1.09851	short	short	post2	short post2	4.2				a		a2					5.98	0.776701														m	25	88	1.8	27.2
a2 - +75 (2)	5.52354	0.487139		0.742217	short	short	post3	short post3	4.3				a		a2					1.14	0.0569049														m	25	88	1.8	27.2
a3 - R	11.326	1.32473		1.05407	baseline	long	baseline	baseline	0				a		a3					2.02	0.305351														w	22	73	1.68	25.9
a3 - 0	9.75767	0.604329		0.989346	long	long	pre	long pre	1	25.3789	1.73653	0.0684244	a	1	a3	1.40447	long	pre	long pre	1.82	0.260071														w	22	73	1.68	25.9
a3 - 1.1	19.593	1.47555		1.2921	long	long	spr1	long spr1	1.1				a		a3					3.24	0.510545	2.147	3.681	5.134	5.86	6.596	0	6.149	6.773	6.934	6.863	6.5	5.72	4.139	w	22	73	1.68	25.9
a3 - 1.2	25.0148	0.586257		1.3982	long	long	spr2	long spr2	1.2				a		a3					6	0.778151	2.116	3.63	5.066	5.783	6.52	0	6.293	6.826	6.998	6.937	6.388	4.88		w	22	73	1.68	25.9
a3 - 1.3	22.052	1.94484		1.34345	long	long	spr3	long spr3	1.3				a		a3					6.51	0.813581	2.24	3.773	5.238	5.966	6.722	0	6.147	6.773	6.85	6.788	6.18	4.576	2.733	w	22	73	1.68	25.9
a3 - 1.4	22.8419	1.06555		1.35873	long	long	spr4	long spr4	1.4				a		a3					6.15	0.788875	2.168	3.707	5.157	5.912	6.673	0	6.155	6.733	6.77	6.72	6.211	4.559		w	22	73	1.68	25.9
a3 - 1.5			lost		long	long	spr5	long spr5	1.5				a		a3					5.71	0.756636	2.15	3.687	5.147	5.885	6.646	0	6.148	6.809	6.808	6.741	6.202	4.732		w	22	73	1.68	25.9
a3 - 1.5			lost		long	long	post	long post	2	36.9103	4.08224	0.110599	a	2	a3	1.56715	long	post	long post	5.71	0.756636														w	22	73	1.68	25.9
a3 - +3 (1)	5.45226	0.882441		0.736577	long	long	post1	long post1	2.1				a		a3					6.33	0.801404														w	22	73	1.68	25.9
a3 - +15 (1)	6.37353	0.724512		0.80438	long	long	post2	long post2	2.2				a		a3					3.02	0.480007														w	22	73	1.68	25.9
a3 - +75 (1)	22.1417	3.8557		1.34521	long	long	post3	long post3	2.3				a		a3					0.99	-0.00436481														w	22	73	1.68	25.9
a3 - +75 (1)	22.1417	3.8557		1.34521	short	short	pre	short pre	3	16.0864	1.43354	0.0891147	a	3	a3	1.20646	short	pre	short pre	0.99	-0.00436481														w	22	73	1.68	25.9
a3 - 2.1	7.25565	0.70767		0.860676	short	short	spr1	short spr1	3.1				a		a3					1.79	0.252853	2.183	3.713	5.161	5.883	6.622	0	6.134	6.788	6.937	6.929	6.465			w	22	73	1.68	25.9
a3 - 2.2	12.946	0.725493		1.11213	short	short	spr2	short spr2	3.2				a		a3					3.64	0.561101	2.139	3.696	5.195	5.953	6.741	0	6.081	6.632	6.64	6.547	5.937			w	22	73	1.68	25.9
a3 - 2.3	12.171	1.42083		1.08533	short	short	spr3	short spr3	3.3				a		a3					6.16	0.789581	2.149	3.741	5.298	6.09	6.928	0	6.01	6.412	6.399	6.271	5.535			w	22	73	1.68	25.9
a3 - 2.4	9.48485	0.937987		0.97703	short	short	spr4	short spr4	3.4				a		a3					7.29	0.862728	2.206	3.802	5.355	6.148	7.007	0	5.936	6.455	6.392	6.174	5.333			w	22	73	1.68	25.9
a3 - 2.5	17.4829	2.56257		1.24261	short	short	spr5	short spr5	3.5				a		a3					8.12	0.909556	2.242	3.857	5.428	6.241	7.113	0	5.847	6.397	6.284	6.026	5.348			w	22	73	1.68	25.9
a3 - 2.5	17.4829	2.56257		1.24261	short	short	post	short post	4	53.4131	3.26615	0.0611488	a	4	a3	1.72765	short	post	short post	8.12	0.909556														w	22	73	1.68	25.9
a3 - +3 (2)	9.94438	1.45493		0.997578	short	short	post1	short post1	4.1				a		a3					8.98	0.953276														w	22	73	1.68	25.9
a3 - +15 (2)	27.1709	0.567232		1.4341	short	short	post2	short post2	4.2				a		a3					6.25	0.79588														w	22	73	1.68	25.9
a3 - +75 (2)	10.0461	1.58844		1.002	short	short	post3	short post3	4.3				a		a3					1.31	0.117271														w	22	73	1.68	25.9
a4 - R	12.0435	0.518054		1.08075	baseline	long	baseline	baseline	0				a		a4					1.37	0.136721														m	22	86	1.78	27.1
a4 - 0	10.2094	0.962545		1.009	long	long	pre	long pre	1	44.1819	2.30732	0.0522231	a	1	a4	1.64524	long	pre	long pre	2.04	0.30963														m	22	86	1.78	27.1
a4 - 1.1	48.7201	2.27275		1.68771	long	long	spr1	long spr1	1.1				a		a4					2.67	0.426511	1.705	2.984	4.175	4.759	5.34	0	7.42	8.182	8.573	8.612	8.516	8.105	7.646	m	22	86	1.78	27.1
a4 - 1.2			lost		long	long	spr2	long spr2	1.2				a		a4					7.7	0.886491	1.75	3.007	4.195	4.772	5.376	0	7.453	8.261	8.603	8.496	7.751	5.912		m	22	86	1.78	27.1
a4 - 1.3	28.5564	2.22682		1.4557	long	long	spr3	long spr3	1.3				a		a4					8.12	0.909556	1.749	2.992	4.164	4.733	5.309	0	7.508	8.365	8.708	8.764	8.374	6.787	4.945	m	22	86	1.78	27.1
a4 - 1.4	61.2486	7.91151		1.7871	long	long	spr4	long spr4	1.4				a		a4					8.61	0.935003	1.775	3.022	4.2	4.779	5.41	0	7.465	8.337	8.613	8.296	7.373	5.497		m	22	86	1.78	27.1
a4 - 1.5	54.0516	0.93773		1.73281	long	long	spr5	long spr5	1.5				a		a4					8.76	0.942504	1.755	3.002	4.173	4.744	5.345	0	7.401	8.421	8.701	8.576	7.76	5.751		m	22	86	1.78	27.1
a4 - 1.5	54.0516	0.93773		1.73281	long	long	post	long post	2	94.4553	5.27389	0.0558348	a	2	a4	1.97523	long	post	long post	8.76	0.942504														m	22	86	1.78	27.1
a4 - +3 (1)	42.7741	4.21181		1.63118	long	long	post1	long post1	2.1				a		a4					8.99	0.95376														m	22	86	1.78	27.1
a4 - +15 (1)	39.5554	2.50615		1.59721	long	long	post2	long post2	2.2				a		a4					4.6	0.662758														m	22	86	1.78	27.1
a4 - +75 (1)	30.2636	1.87517		1.48092	long	long	post3	long post3	2.3				a		a4					2.12	0.326336														m	22	86	1.78	27.1
a4 - +75 (1)	30.2636	1.87517		1.48092	short	short	pre	short pre	3	24.9216	1.22308	0.0490771	a	3	a4	1.39658	short	pre	short pre	2.12	0.326336														m	22	86	1.78	27.1
a4 - 2.1	14.3886	0.143746		1.15802	short	short	spr1	short spr1	3.1				a		a4					2.92	0.465383	1.739	3.014	4.204	4.782	5.363	0	7.415	8.181	8.559	8.635	8.303	8.749	4.882	m	22	86	1.78	27.1
a4 - 2.2	14.7545	1.50781		1.16893	short	short	spr2	short spr2	3.2				a		a4					6.15	0.788875	1.735	3.013	4.231	4.834	5.476	0	7.368	8.075	8.291	8.05	7.22	5.47		m	22	86	1.78	27.1
a4 - 2.3	61.7531	7.40645		1.79066	short	short	spr3	short spr3	3.3				a		a4					7.1	0.851258	1.73	3.017	4.248	4.848	5.465	0	7.374	7.983	8.273	8.244	7.442	5.317	3.43	m	22	86	1.78	27.1
a4 - 2.4	36.4098	2.12382		1.56122	short	short	spr4	short spr4	3.4				a		a4					9.11	0.959518	7.762	3.079	4.322	4.941	5.594	0	7.231	7.875	8.113	7.943	7.048	5.032		m	22	86	1.78	27.1
a4 - 2.5			did not run		short	short	spr5	short spr5	3.5				a		a4																				m	22	86	1.78	27.1
a4 - 2.4	36.4098	2.12382	value after 4.	1.56122	short	short	post	short post	4	70.9618	11.6329	0.163932	a	4	a4	1.85102	short	post	short post																m	22	86	1.78	27.1
a4 - +3 (2)	17.2716	2.72975		1.23733	short	short	post1	short post1	4.1				a		a4					10.03	1.0013														m	22	86	1.78	27.1
a4 - +15 (2)	24.1887	1.58646		1.38361	short	short	post2	short post2	4.2				a		a4					6.09	0.784617														m	22	86	1.78	27.1
a4 - +75 (2)	10.2122	1.7656		1.00912	short	short	post3	short post3	4.3				a		a4					1.24	0.0934217														m	22	86	1.78	27.1
a5 - R	11.1713	1.16706		1.0481	baseline	long	baseline	baseline	0				a		a5					0.92	-0.0362122														m	23	99	1.93	26.6
a5 - 0	15.0628	1.23721		1.17791	long	long	pre	long pre	1	31.5831	1.13386	0.0359008	a	1	a5	1.49946	long	pre	long pre	0.75	-0.124939														m	23	99	1.93	26.6
a5 - 1.1	12.5272	1.18313		1.09785	long	long	spr1	long spr1	1.1				a		a5					2.58	0.41162	1.894	3.244	4.527	5.169	5.845	0	6.932	7.633	7.819	7.723	6.896	5.304	3.366	m	23	99	1.93	26.6
a5 - 1.2	10.2707	0.873595		1.0116	long	long	spr2	long spr2	1.2				a		a5					4.08	0.61066	1.92	3.285	4.574	5.211	5.862	0	6.831	7.604	7.768	7.785	7.277	5.57	3.7	m	23	99	1.93	26.6
a5 - 1.3	16.6201	2.04067		1.22063	long	long	spr3	long spr3	1.3				a		a5					5.08	0.705864	1.943	3.301	4.607	5.26	5.937	0	6.849	7.606	7.632	7.638	7.08	5.784	4.388	m	23	99	1.93	26.6
a5 - 1.4	12.9162	0.678465		1.11113	long	long	spr4	long spr4	1.4				a		a5					4.68	0.670246	1.982	3.389	4.715	5.381	5.081	0	6.738	7.375	7.633	7.401	6.664	5.173		m	23	99	1.93	26.6
a5 - 1.5	22.8738	4.33576		1.35934	long	long	spr5	long spr5	1.5				a		a5					4.43	0.646404	1.999	3.43	4.774	5.448	6.129	0	6.57	7.26	7.531	7.45	6.966	5.696	4.267	m	23	99	1.93	26.6
a5 - 1.5	22.8738	4.33576		1.35934	long	long	post	long post	2	43.889	4.06554	0.0926322	a	2	a5	1.64236	long	post	long post	4.43	0.646404														m	23	99	1.93	26.6
a5 - +3 (1)	24.7484	0.810697		1.39355	long	long	post1	long post1	2.1				a		a5					4.29	0.632457														m	23	99	1.93	26.6
a5 - +15 (1)	12.1054	0.789668		1.08298	long	long	post2	long post2	2.2				a		a5					1.91	0.281033														m	23	99	1.93	26.6
a5 - +75 (1)	16.1539	1.88027		1.20828	long	long	post3	long post3	2.3				a		a5					1.06	0.0253059														m	23	99	1.93	26.6
a5 - +75 (1)	16.1539	1.88027		1.20828	short	short	pre	short pre	3	19.7466	1.94127	0.0983091	a	3	a5	1.29549	short	pre	short pre	1.06	0.0253059														m	23	99	1.93	26.6
a5 - 2.1			lost		short	short	spr1	short spr1	3.1				a		a5					1.18	0.071882	1.94	4.929	6.309	7.007	7.745	0	6.695	7.204	7.264	7.042	6.464	5.504		m	23	99	1.93	26.6
a5 - 2.2			lost		short	short	spr2	short spr2	3.2				a		a5					3.3	0.518514	1.927	3.326	4.686	5.384	6.116	0	6.821	7.24	7.305	7.074	6.443			m	23	99	1.93	26.6
a5 - 2.3	5.03815	1.10361		0.702271	short	short	spr3	short spr3	3.3				a		a5					4.5	0.653213	1.977	3.418	4.8	5.509	6.263	0	6.617	7.181	7.215	6.945	6.199			m	23	99	1.93	26.6
a5 - 2.4	13.6198	1.43939		1.13417	short	short	spr4	short spr4	3.4				a		a5					5.14	0.710963	1.977	3.433	4.828	5.531	6.269	0	6.428	7.063	7.192	7.093	6.3	4831		m	23	99	1.93	26.6
a5 - 2.5	43.8218	2.86057		1.64169	short	short	spr5	short spr5	3.5				a		a5					5.79	0.762679	1.955	3.502	5.018	5.78	6.575	0	6.287	6.614	6.619	6.489	5.946	5.026		m	23	99	1.93	26.6
a5 - 2.5	43.8218	2.86057		1.64169	short	short	post	short post	4	79.5252	4.28813	0.0539217	a	4	a5	1.9005	short	post	short post	5.79	0.762679														m	23	99	1.93	26.6
a5 - +3 (2)	23.6198	1.61617		1.37328	short	short	post1	short post1	4.1				a		a5					6.32	0.800717														m	23	99	1.93	26.6
a5 - +15 (2)			lost		short	short	post2	short post2	4.2				a		a5					4.82	0.683047														m	23	99	1.93	26.6
a5 - +75 (2)	15.2943	1.78889		1.18453	short	short	post3	short post3	4.3				a		a5					1.04	0.0170333														m	23	99	1.93	26.6
b1 - R	9.72916	0.390518		0.988075	baseline	short	baseline	baseline	0				b		b1					1.27	0.103804														w	21	68	1.78	21.5
b1 - 0	25.3247	4.43443		1.40354	short	short	pre	short pre	1	42.9309	1.62651	0.0378865	b	1	b1	1.63277	short	pre	short pre	1.32	0.120574														w	21	68	1.78	21.5
b1 - 1.1	12.4917	1.05966		1.09662	short	short	spr1	short spr1	1.1				b		b1					2.11	0.324282	2.156	3.654	5.059	5.751	6.443	0	6.259	6.962	7.211	7.31	6.994	5.962	5.02	w	21	68	1.78	21.5
b1 - 1.2	6.51113	0.70692		0.813657	short	short	spr2	short spr2	1.2				b		b1					3.77	0.576341	2.124	3.647	5.103	5.828	6.595	0	6.211	6.839	6.93	6.763	6.211	4.908		w	21	68	1.78	21.5
b1 - 1.3	18.5497	1.28249		1.26834	short	short	spr3	short spr3	1.3				b		b1					4.4	0.643453	2.118	3.625	5.061	5.778	6.527	0	6.213	6.906	7.033	6.856	6.32	5.016		w	21	68	1.78	21.5
b1 - 1.4			lost		short	short	spr4	short spr4	1.4				b		b1					4.56	0.658965	2.117	3.615	5.044	5.742	6.473	0	6.324	6.911	7.119	7.054	6.416			w	21	68	1.78	21.5
b1 - 1.5	8.46686	1.63815		0.927722	short	short	spr5	short spr5	1.5				b		b1					5.14	0.710963	2.162	3.703	5.147	5.853	6.596	0	6.175	6.761	7.096	6.936	6.32	5.048		w	21	68	1.78	21.5
b1 - 1.5	8.46686	1.63815		0.927722	short	short	post	short post	2	56.4981	2.83874	0.0502449	b	2	b1	1.75203	short	post	short post	5.14	0.710963														w	21	68	1.78	21.5
b1 - +3 (1)	17.8791	3.50763		1.25235	short	short	post1	short post1	2.1				b		b1					3.65	0.562293														w	21	68	1.78	21.5
b1 - +15 (1)	24.3254	3.00135		1.38606	short	short	post2	short post2	2.2				b		b1					1.82	0.260071														w	21	68	1.78	21.5
b1 - +75 (1)	8.11766	1.63164		0.909431	short	short	post3	short post3	2.3				b		b1					1.01	0.00432137														w	21	68	1.78	21.5
b1 - +75 (1)	8.11766	1.63164		0.909431	long	long	pre	long pre	3	11.1379	0.546303	0.0490488	b	3	b1	1.04681	long	pre	long pre	1.01	0.00432137														w	21	68	1.78	21.5
b1 - 2.1	4.89681	1.05246		0.689913	long	long	spr1	long spr1	3.1				b		b1					2.31	0.363612	2.24	3.852	5.39	6.157	6.966	0	5.91	6.411	6.505	6.396	5.82	4.707	3.532	w	21	68	1.78	21.5
b1 - 2.2	6.59347	1.00506		0.819114	long	long	spr2	long spr2	3.2				b		b1					3.07	0.487138	2.246	3.798	5.271	6.007	6.777	0	6.118	6.681	6.817	6.738	6.119	4.644		w	21	68	1.78	21.5
b1 - 2.3	2.41113	0.414969		0.38222	long	long	spr3	long spr3	3.3				b		b1					3.15	0.498311	2.217	3.75	5.2	5.913	6.66	0	6.142	6.82	6.96	6.888	6.284	5.083		w	21	68	1.78	21.5
b1 - 2.4	8.4145	0.508047		0.925028	long	long	spr4	long spr4	3.4				b		b1					3.06	0.485721	2.203	3.748	5.206	5.932	6.695	0	6.156	6.742	6.979	6.841	6.284	5.06		w	21	68	1.78	21.5
b1 - 2.5	3.85357	0.406274		0.585863	long	long	spr5	long spr5	3.5				b		b1					2.86	0.456366	2.204	3.739	5.213	5.954	6.71	0	6.192	6.7	6.79	6.76	6.284	5.053		w	21	68	1.78	21.5
b1 - 2.5	3.85357	0.406274		0.585863	long	long	post	long post	4	17.7057	1.62532	0.0917968	b	4	b1	1.24811	long	post	long post	2.86	0.456366														w	21	68	1.78	21.5
b1 - +3 (2)	9.19002	1.083		0.963317	long	long	post1	long post1	4.1				b		b1					3.04	0.482874														w	21	68	1.78	21.5
b1 - +15 (2)	10.7962	0.886765		1.03327	long	long	post2	long post2	4.2				b		b1					1.42	0.152288														w	21	68	1.78	21.5
b1 - +75 (2)	11.6142	1.50629		1.06499	long	long	post3	long post3	4.3				b		b1					1.13	0.0530784														w	21	68	1.78	21.5
b2 - R	4.0145	0.246365		0.603631	baseline	short	baseline	baseline	0				b		b2					1.08	0.0334238														m	24	90	1.84	26.6
b2 - 0	10.5565	1.67772		1.02352	short	short	pre	short pre	1	21.0222	0.748348	0.0355981	b	1	b2	1.32268	short	pre	short pre	0.97	-0.0132283														m	24	90	1.84	26.6
b2 - 1.1	16.7959	0.393634		1.2252	short	short	spr1	short spr1	1.1				b		b2					1.63	0.212188	1.854	3.127	4.311	4.886	5.466	0	7.22	8.236	8.653	8.692	8.351	7.057	5.614	m	24	90	1.84	26.6
b2 - 1.2	12.5335	1.5891		1.09807	short	short	spr2	short spr2	1.2				b		b2					4.4	0.643453	1.915	3.193	4.39	4.98	5.596	0	7.211	8.214	8.507	8.348	7.638	5.791		m	24	90	1.84	26.6
b2 - 1.3	8.24971	1.21235		0.916439	short	short	spr3	short spr3	1.3				b		b2					6.82	0.833784	1.852	3.133	4.322	4.914	5.518	0	7.244	8.226	8.46	8.411	7.88	6.216		m	24	90	1.84	26.6
b2 - 1.4	4.59363	0.582873		0.662156	short	short	spr4	short spr4	1.4				b		b2					8.49	0.928908	1.867	3.15	4.349	4.941	5.549	0	7.195	8.127	8.443	8.384	7.727	6.169		m	24	90	1.84	26.6
b2 - 1.5	3.79304	0.36769		0.578988	short	short	spr5	short spr5	1.5				b		b2					9.5	0.977724	1.868	3.162	4.378	4.977	5.58	0	7.163	8.044	8.35	8.342	7.891	6.251		m	24	90	1.84	26.6
b2 - 1.5	3.79304	0.36769		0.578988	short	short	post	short post	2	51.1617	3.75039	0.0733046	b	2	b2	1.70895	short	post	short post	9.5	0.977724														m	24	90	1.84	26.6
b2 - +3 (1)	11.8666	1.17188		1.07433	short	short	post1	short post1	2.1				b		b2					9.68	0.985875														m	24	90	1.84	26.6
b2 - +15 (1)	11.3026	0.309051		1.05318	short	short	post2	short post2	2.2				b		b2					5.79	0.762679														m	24	90	1.84	26.6
b2 - +75 (1)	10.7391	1.40468		1.03097	short	short	post3	short post3	2.3				b		b2					1.46	0.164353														m	24	90	1.84	26.6
b2 - +75 (1)	10.7391	1.40468		1.03097	long	long	pre	long pre	3	9.70667	1.12983	0.116397	b	3	b2	0.98707	long	pre	long pre	1.46	0.164353														m	24	90	1.84	26.6
b2 - 2.1	3.3471	0.660407		0.524669	long	long	spr1	long spr1	3.1				b		b2					2.01	0.303196	1.95	3.291	4.518	5.117	5.707	0	6.951	7.855	8.326	8.487	8.346	7.381	6.231	m	24	90	1.84	26.6
b2 - 2.2	10.9871	0.929485		1.04088	long	long	spr2	long spr2	3.2				b		b2					4.18	0.621176	1.908	3.195	4.378	4.961	5.548	0	7.166	8.134	8.615	8.587	8.188	6.839	5.493	m	24	90	1.84	26.6
b2 - 2.3	15.3541	1.16021		1.18622	long	long	spr3	long spr3	3.3				b		b2					4.78	0.679428	1.946	3.23	4.416	4.991	5.563	0	7.177	8.14	8.622	8.755	8.422	7.29	6.068	m	24	90	1.84	26.6
b2 - 2.4	11.0988	0.782863		1.04527	long	long	spr4	long spr4	3.4				b		b2					5.15	0.711807	1.945	3.235	4.431	5.011	5.588	0	7.129	8.124	8.553	8.692	8.353	7.085	5.769	m	24	90	1.84	26.6
b2 - 2.5	12.0925	0.375788		1.08252	long	long	spr5	long spr5	3.5				b		b2					5.22	0.717671						0	7.149	8.115	8.518	8.43	7.882	6.247	4.789	m	24	90	1.84	26.6
b2 - 2.5	12.0925	0.375788		1.08252	long	long	post	long post	4	37.199	3.59602	0.0966698	b	4	b2	1.57053	long	post	long post	5.22	0.717671														m	24	90	1.84	26.6
b2 - +3 (2)	13.0851	1.26734		1.11678	long	long	post1	long post1	4.1				b		b2					5.07	0.705008														m	24	90	1.84	26.6
b2 - +15 (2)	15.8306	1.78075		1.1995	long	long	post2	long post2	4.2				b		b2					2.21	0.344392														m	24	90	1.84	26.6
b2 - +75 (2)	9.20987	0.158444		0.964254	long	long	post3	long post3	4.3				b		b2					0.88	-0.0555173														m	24	90	1.84	26.6
b4 - R	12.1203	0.438506		1.08351	baseline	short	baseline	baseline	0				b		b4					0.92	-0.0362122														m	24	84	1.9	23.3
b4 - 0	28.2075	1.1711		1.45036	short	short	pre	short pre	1	23.5346	0.470945		b	1	b4	1.37171	short	pre	short pre	1.4	0.146128														m	24	84	1.9	23.3
b4 - 1.1			lost		short	short	spr1	short spr1	1.1				b		b4					2.03	0.307496	1.899	3.177	4.355	4.932	5.512	0	7.286	8.19	8.636	8.678	8.34	6.99	5.641	m	24	84	1.9	23.3
b4 - 1.2	29.5141	3.35248		1.47003	short	short	spr2	short spr2	1.2				b		b4					3.91	0.592177	1.794	3.058	4.242	4.824	5.444	0	7.377	8.221	8.588	8.386	7.566	5.761	4.248	m	24	84	1.9	23.3
b4 - 1.3	10.4604	1.60374		1.01955	short	short	spr3	short spr3	1.3				b		b4					5.63	0.750508	1.819	3.096	4.315	4.922	5.548	0	7.327	8.07	8.264	8.191	7.567	5.875	7.004	m	24	84	1.9	23.3
b4 - 1.4			lost		short	short	spr4	short spr4	1.4				b		b4					6.56	0.816904	1.827	3.121	4.328	4.926	5.559	0	7.238	8.076	8.388	8.198	7.486	5.961	4.639	m	24	84	1.9	23.3
b4 - 1.5	24.1735	1.18251		1.38334	short	short	spr5	short spr5	1.5				b		b4					7.28	0.862131	1.837	3.121	4.32	4.925	5.539	0	7.238	8.099	8.369	8.275	7.71	6.11	4.51	m	24	84	1.9	23.3
b4 - 1.5	24.1735	1.18251		1.38334	short	short	post	short post	2	71.225	7.754	0.108866	b	2	b4	1.85263	short	post	short post	7.28	0.862131														m	24	84	1.9	23.3
b4 - +3 (1)	24.5153	2.61416		1.38944	short	short	post1	short post1	2.1				b		b4					8.3	0.919078														m	24	84	1.9	23.3
b4 - +15 (1)	17.0601	2.84632		1.23198	short	short	post2	short post2	2.2				b		b4					7.23	0.859138														m	24	84	1.9	23.3
b4 - +75 (1)	26.0965	1.52224		1.41658	short	short	post3	short post3	2.3				b		b4					1.86	0.269513														m	24	84	1.9	23.3
b4 - +75 (1)	26.0965	1.52224		1.41658	long	long	pre	long pre	3	23.3374	0.830768	0.0355981	b	3	b4	1.36805	long	pre	long pre	1.86	0.269513														m	24	84	1.9	23.3
b4 - 2.1	11.944	0.662011		1.07715	long	long	spr1	long spr1	3.1				b		b4					2.5	0.39794	1.878	3.178	4.39	4.992	5.603	0	7.189	8.134	8.322	8.29	7.693	6.087	4.477	m	24	84	1.9	23.3
b4 - 2.2	6.31214	0.797822		0.800176	long	long	spr2	long spr2	3.2				b		b4					4.36	0.639486	1.926	3.196	4.389	4.969	5.569	0	7.275	8.191	8.539	8.494	7.847	6.268	4.627	m	24	84	1.9	23.3
b4 - 2.3	4.48708	0.464018		0.651964	long	long	spr3	long spr3	3.3				b		b4					5.32	0.725912	1.999	3.277	4.485	5.072	5.687	0	7.228	8.162	8.483	8.394	7.595	6.019	6.476	m	24	84	1.9	23.3
b4 - 2.4	10.5401	1.23446		1.02284	long	long	spr4	long spr4	3.4				b		b4					5.52	0.741939	1.945	3.241	4.489	5.105	5.782	0	7.181	7.948	8.063	7.766	6.81	5.338	3.942	m	24	84	1.9	23.3
b4 - 2.5	5.09851	0.62326		0.707443	long	long	spr5	long spr5	3.5				b		b4					4.76	0.677607	1.967	3.276	4.511	5.14	5.84	0	7.111	7.92	8.087	7.655	6.571	5.045	3.771	m	24	84	1.9	23.3
b4 - 2.5	5.09851	0.62326		0.707443	long	long	post	long post	4	38.4482	3.94692	0.102656	b	4	b4	1.58488	long	post	long post	4.76	0.677607														m	24	84	1.9	23.3
b4 - +3 (2)	4.42853	0.743914		0.646259	long	long	post1	long post1	4.1				b		b4					4.03	0.605305														m	24	84	1.9	23.3
b4 - +15 (2)	7.32199	0.474225		0.864629	long	long	post2	long post2	4.2				b		b4					2.5	0.39794														m	24	84	1.9	23.3
b4 - +75 (2)	5.19708	0.896451		0.71576	long	long	post3	long post3	4.3				b		b4					1.02	0.00860017														m	24	84	1.9	23.3
b5 - R	2.44141	0.280384		0.387641	baseline	short	baseline	baseline	0				b		b5					0.87	-0.0604807														m	24	71	1.74	23.5
b5 - 0	5.06269	0.592094		0.704381	short	short	pre	short pre	1	58.378	3.06649	0.0525282	b	1	b5	1.76625	short	pre	short pre	2.78	0.444045														m	24	71	1.74	23.5
b5 - 1.1	15.7931	1.69553		1.19847	short	short	spr1	short spr1	1.1				b		b5					4.98	0.697229	1.995	3.331	4.581	5.198	5.814	0	6.946	7.803	8.123	8.17	7.947	6.67	5.202	m	24	71	1.74	23.5
b5 - 1.2	9.42948	1.28362		0.974488	short	short	spr2	short spr2	1.2				b		b5					6.84	0.835056	1.963	3.289	4.529	5.148	5.777	0	7.066	7.89	8.101	8.024	7.514	5.998	4.201	m	24	71	1.74	23.5
b5 - 1.3			lost		short	short	spr3	short spr3	1.3				b		b5					8.55	0.931966	2.058	2.058	4.66	5.292	5.927	0	6.999	7.817	7.963	7.942	7.634	6.377	4.884	m	24	71	1.74	23.5
b5 - 1.4	6.5952	1.10356		0.819228	short	short	spr4	short spr4	1.4				b		b5					9.18	0.962843	2.091	3.429	4.709	5.349	5.994	0	6.958	7.79	7.834	7.816	7.551	6.355	4.48	m	24	71	1.74	23.5
b5 - 1.5	12.3531	0.956888		1.09178	short	short	spr5	short spr5	1.5				b		b5					11.29	1.05269	5.119	3.48	4.779	5.429	6.078	0	6.862	7.665	7.719	7.697	7.558	6.092		m	24	71	1.74	23.5
b5 - 1.5	12.3531	0.956888		1.09178	short	short	post	short post	2	101.455	12.6239	0.124429	b	2	b5	2.00627	short	post	short post	11.29	1.05269														m	24	71	1.74	23.5
b5 - +3 (1)	6.20535	0.653195		0.792766	short	short	post1	short post1	2.1				b		b5					11.41	1.05729														m	24	71	1.74	23.5
b5 - +15 (1)	7.00644	1.07272		0.845498	short	short	post2	short post2	2.2				b		b5					10.88	1.03663														m	24	71	1.74	23.5
b5 - +75 (1)	2.34062	0.508066		0.369331	short	short	post3	short post3	2.3				b		b5					2.22	0.346353														m	24	71	1.74	23.5
b5 - +75 (1)	2.34062	0.508066		0.369331	long	long	pre	long pre	3	13.79	0.778059		b	3	b5	1.13956	long	pre	long pre	2.22	0.346353														m	24	71	1.74	23.5
b5 - 2.1	5.52533	0.662322		0.742358	long	long	spr1	long spr1	3.1				b		b5					4.12	0.614897	2.064	3.508	4.831	5.474	6.106	0	6.578	7.35	7.73	7.844	7.829	6.935	5.739	m	24	71	1.74	23.5
b5 - 2.2	14.3734	0.844373		1.15756	long	long	spr2	long spr2	3.2				b		b5					7.64	0.883093	2.1	3.473	4.762	5.4	6.03	0	6.764	7.575	7.849	7.922	7.796	6.839	5.627	m	24	71	1.74	23.5
b5 - 2.3	4.57487	1.05437		0.660379	long	long	spr3	long spr3	3.3				b		b5					9.37	0.97174	1.973	3.338	4.637	5.275	5.907	0	6.876	7.534	7.833	7.916	7.756	6.979	6.254	m	24	71	1.74	23.5
b5 - 2.4	9.85985	1.24886		0.99387	long	long	spr4	long spr4	3.4				b		b5					10.5	1.02119	1.962	3.341	4.629	5.267	5.903	0	6.78	7.566	7.832	7.885	7.559	6.451	5.368	m	24	71	1.74	23.5
b5 - 2.5	17.6445	2.4096		1.24661	long	long	spr5	long spr5	3.5				b		b5					10.21	1.00903	1.951	3.304	4.591	5.234	5.877	0	6.913	7.652	7.808	7.788	7.637	6.714	5.768	m	24	71	1.74	23.5
b5 - 2.5	17.6445	2.4096		1.24661	long	long	post	long post	4	53.7013	1.05198		b	4	b5	1.72998	long	post	long post	10.21	1.00903														m	24	71	1.74	23.5
b5 - +3 (2)	3.6303	0.44746		0.559942	long	long	post1	long post1	4.1				b		b5					10.5	1.02119														m	24	71	1.74	23.5
b5 - +15 (2)	15.786	1.59498		1.19827	long	long	post2	long post2	4.2				b		b5					6.69	0.825426														m	24	71	1.74	23.5
b5 - +75 (2)	10.8574	1.13909		1.03573	long	long	post3	long post3	4.3				b		b5					1.04	0.0170333														m	24	71	1.74	23.5
